# Supplementary material for: Association of Phosphatidylinositol-Specific Phospholipase C with Calcium-Induced Biomineralization in the Coccolithophore Emiliania huxleyi
Source: Microorganisms. 2020 Sep 10;8(9):1389. doi: 10.3390/microorganisms8091389 (PMC7563939; doi:10.3390/microorganisms8091389)
Supplement: Supplementary file 1 [file microorganisms-08-01389-s001.zip]

Archive with 5 entries (5 files):
- Figure S1.tif
- Figure S2.tif
- Figure S3.tif
- Figure S4.tif
- Supplementary tables.xlsx
