# Supplementary material for: Association of Phosphatidylinositol-Specific Phospholipase C with Calcium-Induced Biomineralization in the Coccolithophore Emiliania huxleyi
Source: Microorganisms. 2020 Sep 10;8(9):1389. doi: 10.3390/microorganisms8091389 (PMC7563939; doi:10.3390/microorganisms8091389)
Supplement: Supplementary file 1 [file microorganisms-08-01389-s001.zip › Supplementary tables.xlsx]

## Sheet: Table S1
Table S1. RNA sequencing raw data statistics.
Sample ID	Total read bases	Total reads	GC (%)	Q20 (%)	Q30 (%)
-3h-1	5864732256	58066656	51.54	97.01	91.76
-3h-2	6924944204	68563804	52.68	97.88	93.83
-3h-3	7429064090	73555090	52.66	97.22	92.17
0h-1	6168975162	61078962	52.59	97.49	92.59
0h-2	6177505622	61163422	51.7	97.75	93.66
0h-3	6494073558	64297758	52.41	97.48	93.2
1h-1	5500478584	54460184	52.68	97.64	93.41
1h-2	7640756858	75651058	53.25	98.18	94.67
1h-3	7455273186	73814586	53	97.74	93.64
3h-1	9028034682	89386482	53.05	98.19	94.72
3h-2	7166349960	70953960	53.07	98.11	94.48
3h-3	6753696684	66868284	53.41	97.58	93.3

## Sheet: Table S2
Table S2. Primers list used for qPCR
Unigene	Description	Forward (5'-3')	Reverse (5'-3')
c31642_g3_i1	Vegetative cell wall protein gp1 precursor (C. reinhardtii)	AGTCCGCAAACCTCATCACC	TCGTAGTCGTCCCCTTCACC
c13412_g1_i1	WD40 repeat-containing protein	TCTTTTCACAGTGAGCGCCTCG	TGCGAACGTCAGGTTTACGGAG
c30281_g1_i4	putative arylsulfatase	CTCACCTTTGTCGTGCGCTG	ATGGGTAGTGGGAGGCAAGC
c31896_g2_i3	phospholipase C, delta	CTCGGCCTTATTGTGGACTCTGC	ACTCGTCAAAGTCTACCGACACG
c31802_g1_i2	ABC transporter substrate-binding protein	GCGTGCAAAATGTCCACACCTC	GCGATGTCAACCTGATGTCCCA
c6528_g1_i1	phosphoprotein phosphatase	TTCCTCCGTGCTGTTGCTTCTC	TCCTCACTCCTGCCTCATCCTC
c19376_g1_i1	enolase	TGAGAGTTGTTCTCTGGCGGGA	AAGACAAGCCTCACTTCGGTCG
c39828_g1_i1	hypothetical protein 97340	GCCAAGAGCGAGACATGCAC	GCCTCTTTGAAGCCGAAGGC
c28135_g1_i1	Lack of annotation	GGTACAGGTGGTGGGACGAG	CGCCAACGAAACCGAAGAGG
c17995_g1_i1	Lack of annotation	ACCAAGCAATCCCTCAGCGT	AGCCCAGTAGCCAAAGCTCA
c19204_g1_i2	Predicted protein	CCCCTGGACCCGTTCTTCTG	GGACGTGGCGAATGCTTACC
c42987_g1_i1	hypothetical protein 448079	CCACCAGCTCGGCTTCAAGA	GGCGAGCTGAAGAGGTCCAT
c31963_g1_i3	hypothetical protein 254458	GAAGCAGCAATCAGGTCGGC	TACACTCGCTTGGGTGGCAA
c30198_g1_i2	hypothetical protein 452303	CACCTTCCCGGAGCCTTCTG	CAGCAGCGAGAGGAATCCGA

## Sheet: Table S3
Table S3. Differentially expressed genes between before (-3 and 0h)/after (1 and 3h) shifing calcium concentration from 0.1 to 10 mM.
(FPKM: Fragment Per Kilobase of transcript per Million mapped reads)
Unigene	Description	Group 2 relative to Group 1			Group 1: [Ca2+] 0.1 mM						Group 2: [Ca2+] 10 mM
					-3h FPKM			0h FPKM			1h FPKM			3h FPKM
		Fold change_log2	P-value	Adjusted P-value	1	2	2	1	2	3	1	2	3	1	2	3
c66_g1_i1	E3 ubiquitin-protein ligase listerin-like	1.14858	0.0018298	0.0176214	0.61	1.17	1.41	1.08	1.46	2.35	2.46	3.68	4.39	2.87	2.57	4.22
c1226_g1_i1	flagellar associated protein	-3.75082	8.82869e-44	3.99322e-40	14.78	15.21	15.49	12.49	14.51	18.88	1.69	2.23	1.64	0.9	0.5	0.83
c2283_g1_i2	hypothetical protein EMIHUDRAFT_455896	1.54649	0.000136529	0.00238425	0.33	0.26	0.44	0.31	0.97	0.22	0.91	1.63	0.88	1.73	1.94	1.09
c2439_g1_i1	hypothetical protein AK812_SmicGene16257	-1.30287	6.18439e-13	1.58332e-10	3.98	3.45	3.36	2.55	4.15	4.51	1.46	2.26	1.61	1.67	1.49	1.54
c2647_g1_i1	.	1.01703	0.00328324	0.0274493	1.19	2.75	2.14	2.11	1.53	2.3	3.21	6	5.07	4.03	3.94	5.84
c3090_g1_i1	.	1.71536	0.000439271	0.00588979	26.88	76.26	64.41	64.62	25.25	114.87	269.84	510	97.84	140.43	73.3	336.07
c3151_g1_i1	hypothetical protein EMIHUDRAFT_198477	-1.20849	0.00269396	0.0237984	1.66	0.74	2.97	2.56	1.83	2.08	0.96	0.9	1.1	1.04	1.11	0.62
c4378_g1_i1	.	1.24972	0.00120766	0.0130261	1.28	2.92	1.46	2.23	3.1	3.69	6.48	6.73	6.57	6.21	4.8	8.78
c5421_g1_i1	phosphatidylinositol 5-kinase Fab1	1.00262	0.00681935	0.0472101	0.68	1.76	0.71	1.02	0.87	1.98	2.07	3.8	1.92	1.84	1.76	4.96
c6528_g1_i1	phosphoprotein phosphatase	-1.04774	0.00215514	0.0200433	0.79	0.76	1.4	0.8	0.68	1.21	0.81	0.47	0.56	0.43	0.42	0.47
c6612_g1_i1	putative formamidopyrimidine-DNA glycosylase	1.13572	0.00046605	0.00620086	0.81	1.47	2.11	2.66	0.78	2.63	4.38	5.34	2.9	5.26	2.51	5.9
c7117_g1_i1	hypothetical protein EMIHUDRAFT_105612	1.12041	0.00632917	0.0447994	1	2.68	5.76	1.76	0.97	1.93	9.63	8.3	2.6	3.53	4.55	8.63
c7424_g1_i1	40S ribosomal protein S29	-1.0307	2.33879e-46	1.58675e-42	254.85	246.97	323.76	236.54	290.57	321.01	138.43	175.7	155.93	128.76	156.94	178.55
c7590_g1_i1	.	-1.00477	3.27436e-07	2.03807e-05	12.56	10.84	12.01	7.15	15.44	10.82	5.79	6.52	4.37	7.19	6.62	8.47
c7918_g1_i1	hypothetical protein Ctob_014455	-1.10523	0.00274774	0.0242104	0.47	0.51	0.61	0.38	0.91	0.52	0.36	0.14	0.28	0.4	0.33	0.26
c7925_g1_i1	hypothetical protein EMIHUDRAFT_100546	1.08002	0.00105309	0.0117223	0.45	2.27	1.41	1.21	1.73	1.53	3.18	3.08	2.6	5.05	3.83	2.75
c8997_g1_i1	hypothetical protein EMIHUDRAFT_462873	1.10081	0.00549093	0.040361	0.55	1.28	1.51	1.23	1.33	1.07	3.35	4.41	2.11	1.56	1.49	4.82
c10165_g1_i1	hypothetical protein EMIHUDRAFT_95743	1.17906	0.00252542	0.0226425	1.2	0.47	0.1	0.33	0.47	0.71	0.98	1.67	1.14	1.64	1.52	1.17
c10187_g1_i1	.	1.53645	3.30166e-05	0.000760614	1.54	0.6	1	0.46	0.74	2	2.87	4.51	3.36	2.75	2.79	4.27
c10228_g1_i1	.	1.3186	9.43601e-06	0.000277738	1.12	1.25	0.88	1.45	0.93	1.25	3.9	5.03	2	2.88	2.76	3.1
c10586_g1_i1	hypothetical protein EMIHUDRAFT_206154	1.13835	2.27255e-06	9.23241e-05	1.37	1.2	1.7	0.56	0.52	1.12	2.02	3.65	2.97	1.93	3.14	2.85
c10974_g1_i1	.	1.02405	0.00290187	0.0250959	6.64	8.7	13.62	3.73	3.75	4.55	17.62	18.54	17.99	11.68	16.54	14.35
c11001_g3_i1	polyketide synthase	1.15979	0.000209859	0.0033501	1.12	0.98	1.19	1.14	2.66	1.47	1.78	3.75	1.67	5.35	5.41	2.99
c11428_g1_i1	related to isoamyl alcohol oxidase	2.30211	0.0013102	0.0138783	0.07	0.19	0.19	0.18	0.1	0.13	1.4	1.55	1.39	0.08	0.19	0.27
c11719_g1_i1	hypothetical protein EMIHUDRAFT_433918	1.347	0.000321747	0.0046793	1.59	6.64	3.62	0.69	4.64	6.09	17.78	13.71	8.66	6.24	13.04	8.84
c13103_g1_i1	.	2.6533	0.00260721	0.0231678	5.12	4.82	9.67	0.51	0.31	0.34	42.74	43.67	41.2	6.43	12.31	11.42
c13375_g1_i1	hypothetical protein EMIHUDRAFT_462892	1.0541	0.00397476	0.0315032	0.47	0.15	0.53	0.69	0.18	0.74	1.25	1.38	0.9	0.88	1.05	1.01
c13412_g1_i1	WD40 repeat-containing protein	1.7403	0.000874958	0.0101821	1.09	1.04	1.15	0.24	0.25	0.17	2.89	3.44	3.45	1.21	2.43	2.57
c14145_g1_i2	hypothetical protein EMIHUDRAFT_433918	1.6653	1.28956e-05	0.000354211	0.55	0.29	1.02	1	0.71	0.54	2.43	2.26	2.15	3.22	2.16	2.43
c14937_g1_i1	hypothetical protein EMIHUDRAFT_444990	-1.89301	3.2158e-11	5.52344e-09	4.85	3.94	2.94	3.72	5.05	4.2	1.14	1.72	1.31	0.93	1.46	0.99
c15437_g1_i1	hypothetical protein EMIHUDRAFT_228870	1.00202	0.000126458	0.00223716	0.41	0.65	0.65	0.7	0.51	0.92	1.61	2.44	1.12	1.08	0.97	1.62
c15543_g1_i1	putative ammonium transporter 3	2.88511	4.97905e-06	0.000170608	0.3	0.38	0.97	0.11	0.06	0.18	4.04	4.07	4.7	1.21	1.98	1.24
c16617_g1_i1	cytochrome 450	2.33628	1.10552e-06	5.31941e-05	0.54	0.92	1.28	0.3	0.39	0.5	5.95	5.27	5.71	1.38	2.62	1.97
c16708_g1_i1	hypothetical protein EMIHUDRAFT_432118	2.3155	0.00123781	0.0132879	1.96	1.6	1.81	0.94	0.65	1.19	14.39	14.57	14.96	1.02	1.54	1.44
c16992_g1_i3	alkaline phosphatase	1.0527	0.00150612	0.0152398	0.04	0.07	0.14	0.18	0.19	0.17	0.31	0.31	0.39	0.17	0.31	0.39
c17320_g1_i1	.	1.04613	0.000176832	0.00290841	0.33	0.36	0.33	0.65	0.28	0.41	0.59	1.31	0.6	0.76	1.19	1.11
c17516_g1_i1	Far upstream element-binding protein 2	2.83649	0.000544047	0.0069907	2.87	3.7	9.39	0.33	0.41	0.71	38.15	42.4	36.65	5.58	12.99	11.32
c17705_g1_i1	.	1.95586	1.06324e-05	0.000305013	0.14	0.22	0.22	0.06	0.27	0.2	0.71	1.07	0.5	0.43	1.04	1.3
c17705_g2_i1	phosphatidylinositol-4,5-diphosphate 3-kinase	1.5552	7.48774e-06	0.000234104	0.13	0.19	0.22	0.19	0.16	0.13	0.55	0.52	0.32	0.39	0.78	0.94
c17920_g1_i1	polyketide synthase	1.07276	2.25685e-05	0.000554767	0.83	0.73	1.1	0.93	0.89	1.36	2.07	2.84	1.83	1.48	2.92	2.87
c17995_g1_i1	.	1.34609	7.03504e-29	8.67804e-26	10.61	10.97	11.75	6.88	12	10.42	30.92	33.69	30.8	30.85	25.7	29.21
c18378_g1_i1	TIGR02452 family protein	-1.19342	1.18032e-16	4.57595e-14	2.95	2.73	2.92	2.66	2.95	3.22	1.38	1.63	1.01	1.9	1.25	1.39
c18647_g1_i2	.	1.18457	0.00329479	0.0275119	0.29	1.81	1.36	0.78	1.69	0.85	1.78	2.44	2.9	4.42	3.16	2.8
c18663_g1_i1	syntaxin PM	-1.2404	3.78533e-22	2.70333e-19	7.1	7.67	8.98	6.52	8.87	9.65	3.62	5.89	3.04	3.23	3.69	4.08
c18870_g1_i1	.	-1.15151	0.00452747	0.0346493	14.6	3.91	11.07	6.71	3.35	6.58	3.5	3.87	3.11	4.51	5.11	3.67
c19204_g1_i2	predicted protein	1.26966	1.92504e-12	4.35348e-10	1.61	3.4	3.82	2.41	1.62	2.35	6.88	7.34	7.28	4.53	7.4	9.31
c19376_g1_i1	enolase	-1.51937	5.76224e-35	1.30313e-31	15.43	16.21	19.31	18.63	19.67	20.2	5.58	6.76	6.23	7.09	7.6	10.08
c19873_g1_i2	hypothetical protein EMIHUDRAFT_102478	1.17019	0.00268839	0.0237646	0.43	0.45	0.23	0.91	0.55	1.53	1.45	2.41	2.01	0.62	1.68	2.14
c19954_g1_i3	RAC family serine/threonine-protein kinase-like	1.09167	0.000346192	0.00494471	0.37	0.42	0.39	0.25	0.52	0.42	0.93	0.91	0.73	0.73	1.53	0.91
c20079_g1_i1	Protein-lysine N-methyltransferase efm3	1.09793	0.0017911	0.0173101	0.26	0.41	0.75	0.31	0.17	0.76	0.87	1.19	1.16	0.74	1.09	1.52
c20253_g1_i1	hypothetical protein EMIHUDRAFT_435655	2.42196	1.1993e-19	6.50933e-17	0.42	0.44	0.5	0.58	0.88	0.76	3.64	4.27	2.62	5.01	2.55	3.11
c20340_g1_i1	ArfGap-domain-containing protein	1.06674	0.00110975	0.0122226	0.21	0.55	0.44	0.38	0.47	0.55	0.92	1.87	0.83	0.77	0.82	1.05
c20387_g1_i1	.	-1.22252	8.19118e-13	2.05826e-10	22.97	15.54	16.91	13.15	20.4	25.55	8.48	9.03	7.16	12.07	7.21	11.19
c21178_g1_i1	hypothetical protein EMIHUDRAFT_252069, partial	-1.01164	0.00685943	0.0474392	3.18	4.04	1.35	2.59	3.35	2.53	0.88	1.54	2.43	2.37	0.67	1.51
c21304_g1_i2	hypothetical protein EMIHUDRAFT_447797	1.54683	0.000266945	0.00401126	1.3	1.33	1.67	0.76	1.25	2.93	3.07	4.9	4.54	1.93	7.25	8.98
c21943_g2_i1	isopenicillin N synthase family oxygenase	-1.05139	3.37276e-06	0.000122694	2.82	1.65	2.02	1.84	2.45	2.27	0.61	1.32	1.06	0.92	1.42	1.85
c22285_g1_i1	hypothetical protein EMIHUDRAFT_447214	-1.38016	2.54531e-12	5.66187e-10	5.1	6.22	8.5	5.23	6.17	7.38	2.86	3.14	3.92	1.19	2.41	3.73
c22310_g1_i1	hypothetical protein EMIHUDRAFT_214245	-1.17418	0.000512587	0.00666855	0.52	1	1.66	0.82	0.65	1.24	0.68	0.75	0.59	0.37	0.41	0.2
c22389_g1_i1	.	1.77859	6.31785e-08	4.98412e-06	0.11	0.27	0.27	0.21	0.66	0.73	1.23	1.42	0.87	0.88	2.09	2.19
c22660_g1_i1	hypothetical protein EMIHUDRAFT_433197	1.13991	2.22294e-06	9.13082e-05	0.84	1.08	1.61	1.04	0.54	0.78	2.63	3.95	2.7	1.13	2.31	2.59
c22708_g1_i1	probable E3 ubiquitin-protein ligase HERC1	1.16719	4.19139e-05	0.000915829	0.33	2.48	1.05	1.81	1.29	2.61	5.43	5.76	3.52	2.6	3.53	3.97
c23177_g1_i2	.	1.81081	0.00081081	0.00971648	0.67	0.68	1.14	0.17	0.37	0.09	2.92	2.94	3.48	1.18	1.06	1.44
c23189_g1_i1	CBL-interacting protein kinase	1.07896	0.000914687	0.0105449	1.88	2.27	2.88	1.2	1.66	1.69	5.76	6.07	7.35	2.48	3.5	3.06
c23321_g1_i1	TFIID-31kDa-domain-containing protein	1.10937	0.00545938	0.0402381	0.08	0.13	0.16	0.15	0.19	0.28	0.53	0.41	0.32	0.17	0.48	0.54
c23700_g1_i3	hypothetical protein EMIHUDRAFT_468664	1.01439	0.000511642	0.00666264	0.28	0.4	0.4	0.67	0.59	0.6	0.97	1.68	0.76	0.58	1.37	1.44
c23862_g2_i1	mitochondrial chaperone bcs1	-1.09363	4.4841e-41	1.2169e-37	17.59	20.42	19.45	17.63	21.8	25.29	9.92	12.62	9.4	10.38	10.69	11.85
c23920_g1_i1	WD40 repeat-like protein	1.01413	2.66876e-05	0.00062978	0.43	1.62	0.88	1.41	0.99	2.18	2.61	3.49	3.32	2.42	1.62	3.79
c23958_g1_i1	T9SS C-terminal target domain-containing protein	1.30432	1.92905e-05	0.000492944	0.19	0.42	0.35	0.4	0.09	0.76	0.99	1.62	1.09	0.63	1.04	0.91
c24553_g3_i1	hypothetical protein EMIHUDRAFT_461320	1.42315	0.00183726	0.0176807	0.11	0.48	0.4	0.1	0.11	0.11	0.57	1.59	0.93	0.31	0.4	0.49
c24675_g2_i1	.	1.18349	0.00120281	0.0129944	8.6	8.56	10.07	6.46	6.41	8.27	29.2	32.39	32.46	7.78	13.6	11.45
c24810_g3_i1	fasciclin domain-containing protein	1.39932	8.93445e-12	1.80943e-09	1.06	3.45	3.2	7.19	5.46	4.83	11.84	16.37	13.21	8.8	10.63	14.62
c25266_g1_i5	.	1.529	0.000105727	0.00193604	0.38	1.19	0.6	1.03	0.18	0.74	2.7	2.04	1.48	2.73	2.08	2.84
c25321_g1_i1	2,4-dienoyl-CoA reductase, mitochondrial-like isoform X2	1.06542	3.23328e-06	0.000118618	0.56	0.44	0.61	0.61	1.3	0.94	1.24	1.43	1.26	2.36	2.1	1.82
c25594_g2_i1	predicted protein	1.46191	1.96639e-06	8.41703e-05	0.36	0.81	0.87	0.2	0.56	0.29	1.78	1.29	1.21	1.44	2.19	2.07
c25927_g1_i1	hypothetical protein EMIHUDRAFT_453643	1.11124	0.00170631	0.0166568	0.49	0.29	0.63	0.61	0.12	0.78	1.36	1.41	0.34	1.68	0.72	1.57
c25998_g1_i1	von Willebrand factor type A domain-containing protein	-1.10199	1.02931e-42	3.49168e-39	13.29	13.01	14.96	13.09	18.41	17.59	6.66	8.92	7.44	8.05	7.26	9.34
c26019_g2_i1	hypothetical protein EMIHUDRAFT_470135, partial	1.11736	2.94453e-05	0.000686501	0.52	0.7	0.65	0.68	0.65	0.66	1.74	1.89	1.18	1.37	1.35	2.11
c26232_g1_i1	zip family transporter: zinc ion	-1.60035	0.000433337	0.00583304	0.16	0.35	0.61	0.7	0.12	0.43	0.12	0.22	0.32	0.1	0.03	0.11
c26324_g3_i1	GTP-binding protein	-2.20232	2.34557e-10	3.31531e-08	0.49	0.83	1.57	1.28	1.9	1.72	0.07	0.22	0.33	0.35	0.44	0.44
c26336_g1_i1	GTP-binding protein	1.08906	0.000562166	0.00714904	7.84	6.07	18.37	6.11	7.68	5.39	21.77	21.89	18.89	25.55	14.5	22.59
c26421_g1_i1	hypothetical protein EMIHUDRAFT_233073, partial	1.0304	1.33651e-13	3.70105e-11	13.53	11.77	10.08	13.8	15.47	13.41	31.13	34.44	30.66	28.39	31.58	23.54
c26652_g1_i2	hypothetical protein EMIHUDRAFT_258095	-1.00696	6.16753e-07	3.40192e-05	2.25	1.57	2.1	1.61	2.09	1.9	0.75	0.78	0.96	1.44	1.28	1.19
c26862_g1_i1	hypothetical protein EMIHUDRAFT_433918	1.08796	0.0024428	0.0220534	0.29	0.39	0.55	0.45	0.57	0.48	1.2	1.13	1.24	0.97	0.93	1.13
c27182_g1_i2	hypothetical protein EMIHUDRAFT_433931	2.31624	2.82711e-06	0.000108596	4.66	4.02	8.02	1.67	1.72	1.95	29.55	31.81	31.07	7.67	15.47	13.97
c27249_g1_i1	hypothetical protein EMIHUDRAFT_207360	3.18631	1.41872e-05	0.000382715	1.66	1.6	2.31	0.1	0.13	0.41	15.77	16.24	16.24	3.61	8.6	7.78
c27367_g1_i2	hypothetical protein EMIHUDRAFT_470551	-1.52972	2.59657e-12	5.68271e-10	0.73	1	1.03	0.7	0.76	1.37	0.35	0.51	0.38	0.39	0.29	0.26
c27394_g1_i1	E3 ubiquitin-protein ligase RING1-like	-1.12656	4.91548e-31	7.4109e-28	13.15	13.06	13.57	13.13	15.67	15.57	7.47	9.3	7.6	6.02	6.52	7.06
c27670_g1_i1	putative membrane protein	1.78461	2.61634e-20	1.47921e-17	1.66	2.27	2.21	1.42	2.69	1.85	9.16	11.12	7.36	6.81	6.4	6.89
c27730_g3_i1	phospholipase, patatin family protein	1.34663	0.000302699	0.0044548	0.15	0.58	0.82	0.94	0.57	0.58	1.96	1.7	1.97	1.2	1.86	2.09
c27825_g1_i2	hypothetical protein Ctob_009192	-1.14439	0.00184842	0.0177629	0.57	0.49	0.27	0.53	0.37	0.52	0.24	0.3	0.31	0.21	0.15	0.21
c27830_g1_i1	hypothetical protein EMIHUDRAFT_233001	-1.05624	2.59059e-05	0.000616697	0.74	1.17	1.55	0.89	0.8	1.09	0.8	0.68	0.52	0.51	0.33	0.66
c28135_g1_i1	.	1.47346	4.16336e-05	0.000911172	0.19	0.15	0.26	0.12	0.03	0.08	0.52	0.54	0.47	0.21	0.57	0.38
c28196_g1_i5	bifunctional arginine demethylase and lysyl-hydroxylase JMJD6-like isoform X3	-1.04562	3.8161e-06	0.000137714	0.44	0.5	0.78	0.71	0.94	0.71	0.52	0.31	0.35	0.39	0.41	0.25
c28215_g1_i2	Carbonyl reductase [NADPH] 1	-1.00706	0.00425896	0.0330984	0.43	0.34	0.47	0.29	0.38	0.38	0.08	0.27	0.22	0.21	0.15	0.35
c28222_g1_i3	transcriptional activator myb	1.02205	8.76821e-21	5.66552e-18	11.35	13.9	21.08	15.11	14.21	18.03	34.23	45.64	36.86	28.61	27.6	44.59
c28436_g3_i1	putative ATPase	-1.06779	6.24942e-47	8.47984e-43	14.07	14.85	17.43	13.93	17.29	19.69	8.35	9.21	9.22	8.2	8.3	9.22
c28467_g1_i1	ankyrin repeat domain-containing protein 50-like	1.02303	0.0023301	0.0212053	2.16	1.35	0.68	1.55	0.83	1.26	3.07	3.13	3.17	2.29	4.03	2.27
c28758_g1_i1	alpha,alpha-trehalose-phosphate synthase [UDP-forming] 6-like	1.00883	2.89875e-06	0.000110486	0.07	0.42	0.33	0.47	0.41	0.73	1.1	1.11	0.88	0.81	0.79	0.76
c28966_g1_i2	YHYH domain	-1.23689	3.93579e-06	0.000141282	0.71	0.5	0.57	0.63	0.83	0.45	0.23	0.44	0.25	0.31	0.14	0.41
c28980_g1_i1	hypothetical protein EMIHUDRAFT_463266	1.6535	3.64635e-07	2.22871e-05	0.3	0.69	0.81	0.42	0.48	0.37	2.03	2.87	2.03	0.72	1.96	1.62
c29105_g4_i1	hypothetical protein EMIHUDRAFT_309286	-1.04938	8.42098e-08	6.24395e-06	3.47	4.46	4.42	2.36	3.74	4.18	2.32	2.29	2.28	2.03	1.49	2.11
c29575_g5_i1	.	-1.07742	0.00290777	0.0251149	1.49	1.67	2.68	1.54	2.48	2.08	1.08	1.31	0.66	0.67	1.33	1.5
c29678_g1_i1	hypothetical protein EMIHUDRAFT_456116	1.12169	5.8801e-08	4.66591e-06	0.91	2.47	2.9	2.62	1.52	2.69	3.86	6.84	4.94	5.11	4.94	7.18
c29878_g1_i1	vacuolar protein sorting-associated protein vps13	1.06751	2.17475e-05	0.000541452	0.3	0.24	0.39	0.62	0.4	0.73	0.76	1.04	0.74	0.96	1.33	1.39
c30026_g1_i1	phytanoyl-CoA dioxygenase PhyH	-1.06075	2.67583e-29	3.63083e-26	7.4	8.63	9.44	9.46	10.88	12.55	4.94	6.04	5.72	4.38	4.81	5.8
c30099_g6_i2	polyketide synthase	1.43763	7.19585e-08	5.45478e-06	1.55	3.02	1.82	2.56	2.5	1.51	6.57	9.28	6.37	5.21	7.23	5.89
c30130_g2_i5	hypothetical protein EMIHUDRAFT_243637	1.21275	1.10678e-16	4.41704e-14	1.7	2.8	2.43	3.19	3.3	2.93	6.58	8.29	7.23	5.86	8.75	6.19
c30198_g1_i2	hypothetical protein EMIHUDRAFT_452303	1.04698	3.12639e-06	0.000117188	0.97	1.18	1.2	1.29	1.62	1.56	1.98	3	3.78	3.6	3.07	2.51
c30281_g1_i4	putative arylsulfatase	1.50608	0.000507393	0.00662639	0.04	0.15	0.16	0.21	0.04	0.11	0.55	0.33	0.47	0.31	0.22	0.52
c30292_g1_i1	hypothetical protein EMIHUDRAFT_450436	1.03331	7.35494e-11	1.16046e-08	0.83	0.81	1	0.74	0.78	0.86	1.54	2.74	2.07	1.3	2.19	2.01
c30320_g1_i1	cobalamin synthesis protein p47k family protein	-2.71985	3.72866e-15	1.14987e-12	0.52	0.72	1.56	0.95	1	1.49	0.09	0.17	0.03	0.24	0.21	0.31
c30485_g1_i2	dTDP-glucose 4,6-dehydratase	-1.35838	0.00046081	0.00614217	0.24	0.54	0.46	0.98	0.65	0.24	0.2	0.26	0.27	0.15	0.31	0.22
c30511_g1_i1	hypothetical protein EMIHUDRAFT_100066	-1.05744	0.00724934	0.0495299	0.26	0.34	0.26	0.3	0.35	0.16	0.17	0.03	0.24	0.14	0.16	0.2
c30748_g1_i3	phospholipase C, delta	1.57353	1.03964e-06	5.07441e-05	0.17	0.36	0.86	0.16	0.44	0.22	1.38	1.22	1.08	0.77	1.57	1.71
c30771_g3_i1	polyketide synthase	1.16717	5.68561e-05	0.00116431	5.06	7.16	3.3	5.04	7.03	6.25	16.9	14.67	8.45	14.61	18.4	13.02
c30903_g1_i1	DNA (cytosine-5)-methyltransferase 3A	-1.62045	2.32697e-07	1.521e-05	0.29	0.41	0.51	0.25	0.6	0.51	0.15	0.13	0.06	0.18	0.26	0.15
c30990_g2_i1	polyketide synthase	1.21172	1.12257e-05	0.000318129	0.62	0.73	0.9	1.04	0.6	1.72	1.37	3.02	1.96	2.17	3.26	2.75
c31208_g1_i2	.	1.07334	0.00436631	0.0336628	0.65	0.42	0.26	0.98	0.31	0.53	0.99	1.08	1.11	0.8	1.44	2.2
c31236_g2_i2	.	-1.09275	0.00103911	0.0116142	1.19	1.03	1.13	1.63	1.61	1.28	0.73	0.73	0.84	0.52	0.56	0.84
c31237_g1_i2	hypothetical protein EMIHUDRAFT_351822	2.52457	1.21039e-17	5.298e-15	0.21	0.11	0.94	0.38	0.54	0.27	2.48	3.91	2.38	2.4	2.04	3.15
c31321_g1_i2	.	1.26406	0.000192814	0.00313328	0.27	1.66	1.25	1.2	2.33	1.82	2.44	5.1	3.9	3.7	4.56	3.28
c31370_g1_i1	.	-1.01074	1.78148e-05	0.000464862	21.07	10.69	14.43	15.91	19.09	18.2	7.13	10.55	11.29	8.68	6.84	10.84
c31386_g2_i1	Valacyclovir hydrolase	1.09166	0.00514625	0.0383448	1.81	1.44	2.58	0.93	1.19	0.89	4.66	5.66	4.87	1.34	2.91	2.75
c31387_g3_i2	hypothetical protein EMIHUDRAFT_453848	1.3486	0.00157437	0.0157193	0.93	0.71	1.42	2.45	3.13	0.89	1.87	7.68	3.45	5.03	4.22	4.79
c31466_g2_i1	enoyl-CoA hydratase	1.40546	1.8553e-05	0.000478616	0.24	0.29	0.38	0.22	0.47	0.41	0.86	1.63	0.77	0.78	1.1	0.91
c31535_g1_i4	DNA damage-binding protein 1b	1.14907	6.22194e-25	4.96621e-22	4.92	6.11	6.66	5.19	4.92	6.28	13.76	15.43	14.22	16.63	12.04	13.53
c31638_g1_i1	Protein DD3-3	1.31554	9.03779e-19	4.54199e-16	1	0.88	1.16	1.32	1.27	1.4	2.7	3.39	2.34	2.48	4.42	4.61
c31642_g3_i1	predicted protein	1.87069	3.43085e-26	3.10355e-23	0.91	1.55	0.77	1.4	1.73	1.28	4.44	5.86	4.07	6.03	6.1	4.97
c31650_g2_i4	myosin heavy chain 95F isoform X1	1.09721	0.0021858	0.020259	0.16	0.27	0.3	0.21	0.12	0.23	0.49	0.82	0.58	0.14	0.67	0.53
c31652_g3_i14	ATP-binding cassette superfamily	1.36779	2.29095e-11	4.16556e-09	3.02	2.4	5.23	2.38	2.67	2.8	8.72	10.42	9.16	9.74	6.78	9.84
c31674_g5_i1	polyketide synthase	1.02149	1.31302e-11	2.5452e-09	0.66	1.11	0.82	1.39	1.26	1.48	2.06	3.36	1.98	2.29	2.56	3.21
c31802_g1_i2	ABC transporter substrate-binding protein	1.04352	0.000403237	0.00551565	0.25	0.16	0.29	0.42	0.13	0.09	0.65	0.67	0.64	0.29	0.46	0.55
c31840_g2_i2	peptide-binding protein	-1.71758	9.82197e-16	3.25059e-13	17.47	23.08	40.58	39.97	49.04	48.24	12.17	14.64	14.81	11.84	7.97	12.15
c31891_g7_i1	hypothetical protein EMIHUDRAFT_442803, partial	2.05099	0.000138539	0.00241313	0.2	0.63	0.66	0.24	0.11	0.2	2.46	2.55	2.25	0.5	1.13	0.99
c31896_g3_i1	phosphoinositide-specific phospholipase c	1.60374	2.75149e-12	5.83358e-10	0.59	0.47	1.12	0.79	0.94	0.37	2.48	2.47	2.03	2.96	1.97	2.99
c31896_g2_i3	phospholipase C, delta	1.48789	7.028e-06	0.000220748	0.22	0.18	0.6	0.2	0.21	0.13	0.63	0.92	1.06	0.82	0.53	1.1
c31906_g2_i1	.	-1.14302	2.20537e-05	0.000545346	3.57	3.87	2.96	3.58	2.88	4.06	1.61	1.82	1.54	2.11	1.39	2.27
c31948_g3_i1	RNA-splicing ligase	1.05531	1.08068e-06	5.23703e-05	0.68	0.74	1.74	0.59	0.66	1.13	2.04	2.54	1.67	1.7	2.85	2.4
c31953_g1_i2	mg282 protein	-1.27647	2.28569e-16	7.95246e-14	1.9	2.22	3.61	2.46	2.55	3.67	1.09	1.08	1.42	1.04	1.22	1.85
c31963_g1_i3	hypothetical protein EMIHUDRAFT_241821	1.22636	3.47889e-18	1.62776e-15	1.12	1.32	1.32	1.09	1.53	1.29	3.55	4.62	3.47	2.28	3.6	3.02
c32081_g1_i1	EXTL2, alpha-1,4-N-acetylhexosaminyltransferase	-1.10546	1.32522e-05	0.000361808	0.76	1.2	1.69	1.25	1.05	1.92	1	0.59	0.48	0.94	0.47	0.63
c32153_g1_i1	hypothetical protein EMIHUDRAFT_196159	1.13283	5.44649e-09	5.87074e-07	16.06	17.7	24.38	25.12	17.19	14.62	44.13	45.21	37.92	39.43	63.47	61.17
c32824_g1_i1	sterol desaturase	-1.01349	0.000602119	0.00757197	0.85	1.77	1.36	1.2	0.9	1.59	0.63	0.83	1.17	0.81	0.24	0.62
c33001_g1_i1	Putative Multi drug resistance-associated protein MRP	1.05834	0.000524762	0.00678143	0.63	1.31	1.48	2.65	1.22	1.64	3.63	4.5	3.25	3.15	2.13	4.8
c33123_g1_i1	dockerin-containing protein	1.1936	0.0033784	0.0279863	0.73	1.01	0.29	1.51	1.59	1.35	1.49	2.33	1.67	4.3	3.98	2.52
c33128_g1_i1	.	-1.30517	1.28556e-21	8.72191e-19	24.64	20.2	28.55	25.08	28.54	27.95	12.3	19.28	9.22	9.48	9.49	12.2
c33193_g1_i1	predicted protein	-1.01574	1.0423e-11	2.04971e-09	4.48	3.92	5.33	3.85	5.48	4.76	2.47	2.87	3.53	1.85	2.11	2.94
c34526_g1_i1	hypothetical protein EMIHUDRAFT_467451, partial	1.1574	0.00380271	0.0305139	0.44	0.68	0.69	0.66	0.42	1	2.07	2.68	0.57	0.99	1.14	2.7
c35549_g1_i1	MULTISPECIES: ankyrin repeat domain-containing protein	1.80306	1.21941e-05	0.000339758	0.26	0.34	0.61	0.23	0.33	0.17	1.39	1.64	2.16	1.31	0.4	0.91
c35988_g1_i1	hypothetical protein EMIHUDRAFT_104160	1.15722	0.000433018	0.00583304	1.85	3.19	2.84	3.26	0.89	3.57	6.56	8.03	6.21	5.03	4.92	9.99
c37368_g1_i1	.	-1.39071	1.13801e-05	0.000321031	0.89	1.28	1.36	0.97	1.57	0.96	0.75	0.31	0.58	0.55	0.45	0.43
c37940_g1_i1	putative myosin 1	1.21555	0.000167494	0.00279893	0.93	1	0.88	0.85	0.66	0.58	1.29	2.16	1.54	0.94	4.15	3.24
c39828_g1_i1	hypothetical protein EMIHUDRAFT_97340	1.75079	7.25716e-05	0.00141891	0.25	0.4	0.6	0.27	0.16	0.12	1.78	1.55	1.63	0.61	0.79	0.74
c39841_g1_i1	small subunit processome component 20 homolog	1.15022	0.00424048	0.0330115	0.08	0.36	0.42	0.28	0.22	0.45	0.54	1.11	0.9	0.33	0.9	0.88
c40511_g1_i1	U3 small nucleolar ribonucleoprotein, putative	1.12966	0.00448228	0.0344394	0.13	0.63	0.32	0.73	0.78	0.79	1.5	1.03	1.27	1.5	0.74	2.38
c40536_g1_i1	hypothetical protein EMIHUDRAFT_466663	1.19304	1.14433e-05	0.000322146	0.58	0.76	0.92	1.76	0.65	1.32	2.45	3.78	1.98	1.54	2.2	3.84
c42107_g1_i1	hypothetical protein EMIHUDRAFT_432118	2.15736	5.75187e-06	0.000189435	5.91	5.21	9.06	2.53	2.68	2.22	34.32	36.14	34.91	9.28	16.09	14.77
c42297_g1_i1	phosphatase	1.21604	0.00503778	0.0377364	0.37	0.72	0.87	0.67	0.54	0.72	2.44	2.83	1.87	0.46	1.3	1.79
c42987_g1_i1	hypothetical protein EMIHUDRAFT_448079	2.53482	0.00011331	0.00204515	0.76	1.04	1.38	0.06	0.4	0.14	5.76	6.23	7.4	1.36	2.35	3.01
c43996_g1_i1	.	1.13266	0.00254846	0.02281	1.55	4.14	8.86	5.41	5.29	2.98	7.91	22.18	5.66	11.69	5.8	20.64
c44512_g1_i1	hypothetical protein EMIHUDRAFT_198838	1.02631	0.00634685	0.0448609	0.3	0.47	0.32	0.64	0.97	0.39	1.12	1.85	0.79	0.8	1.74	0.8
c45026_g1_i1	hypothetical protein EMIHUDRAFT_470734	1.64362	4.40035e-05	0.00095077	1.24	4.7	4.68	5.35	6.1	4.73	12.74	32.53	15.05	12.45	9.13	14.8
c46718_g1_i1	.	1.20182	0.00190808	0.0182073	0.24	0.56	0.19	0.87	1.61	0.7	0.97	1.83	0.84	2.22	2.82	1.79
